# Supplementary material for: Epigenetic Activation of SOX11 in Lymphoid Neoplasms by Histone Modifications
Source: PLoS One. 2011 Jun 27;6(6):e21382. doi: 10.1371/journal.pone.0021382 (PMC3124503; doi:10.1371/journal.pone.0021382)
Supplement: Table S1 — Cases studied by Affymetrix gene expression arrays. (XLS) [file pone.0021382.s004.xls]

## Sheet: SOX11expr-avg-forR-including SC
Group	GEO record or reference	Average SOX11	log2(average SOX11)	log2(average SOX11)-filtered*
PMBCL	Lenz et al., Proc Natl Acad Sci U S A 2008; 105: 13520-5	6.05425	2.59795	6	* log2 intensity values below 6 are considered not expressed
PMBCL	Lenz et al., Proc Natl Acad Sci U S A 2008; 105: 13520-5	10.9242	3.44946	6
PMBCL	Lenz et al., Proc Natl Acad Sci U S A 2008; 105: 13520-5	13.0335	3.70415	6
PMBCL	Lenz et al., Proc Natl Acad Sci U S A 2008; 105: 13520-5	13.4671	3.75137	6
PMBCL	Lenz et al., Proc Natl Acad Sci U S A 2008; 105: 13520-5	14.7388	3.88154	6
PMBCL	Lenz et al., Proc Natl Acad Sci U S A 2008; 105: 13520-5	20.3512	4.34704	6
PMBCL	Lenz et al., Proc Natl Acad Sci U S A 2008; 105: 13520-5	23.0713	4.52803	6
PMBCL	Lenz et al., Proc Natl Acad Sci U S A 2008; 105: 13520-5	24.1443	4.59361	6
PMBCL	Lenz et al., Proc Natl Acad Sci U S A 2008; 105: 13520-5	30.3558	4.9239	6
PMBCL	Lenz et al., Proc Natl Acad Sci U S A 2008; 105: 13520-5	31.9576	4.99809	6
PMBCL	Lenz et al., Proc Natl Acad Sci U S A 2008; 105: 13520-5	37.0554	5.21161	6
PMBCL	Lenz et al., Proc Natl Acad Sci U S A 2008; 105: 13520-5	40.1582	5.32762	6
PMBCL	Lenz et al., Proc Natl Acad Sci U S A 2008; 105: 13520-5	40.8668	5.35286	6
PMBCL	Lenz et al., Proc Natl Acad Sci U S A 2008; 105: 13520-5	42.9535	5.4247	6
PMBCL	Lenz et al., Proc Natl Acad Sci U S A 2008; 105: 13520-5	52.2713	5.70795	6
PMBCL	Lenz et al., Proc Natl Acad Sci U S A 2008; 105: 13520-5	60.5617	5.92033	6
PMBCL	Lenz et al., Proc Natl Acad Sci U S A 2008; 105: 13520-5	63.7939	5.99535	6
PMBCL	Lenz et al., Proc Natl Acad Sci U S A 2008; 105: 13520-5	64.8122	6.01819	6.01819
PMBCL	Lenz et al., Proc Natl Acad Sci U S A 2008; 105: 13520-5	67.6446	6.0799	6.0799
PMBCL	Lenz et al., Proc Natl Acad Sci U S A 2008; 105: 13520-5	108.708	6.76432	6.76432
DLBCL	Jares et al., unpublished data	7.65587	2.93657	6
DLBCL	Jares et al., unpublished data	8.63428	3.11008	6
DLBCL	Jares et al., unpublished data	10.4483	3.3852	6
DLBCL	Jares et al., unpublished data	10.5823	3.40357	6
DLBCL	Jares et al., unpublished data	11.6976	3.54814	6
DLBCL	Jares et al., unpublished data	12.033	3.58892	6
DLBCL	Jares et al., unpublished data	13.4726	3.75196	6
DLBCL	Jares et al., unpublished data	13.4818	3.75294	6
DLBCL	Jares et al., unpublished data	14.487	3.85669	6
DLBCL	Jares et al., unpublished data	14.564	3.86433	6
DLBCL	Jares et al., unpublished data	15.6138	3.96475	6
DLBCL	Jares et al., unpublished data	16.6111	4.05408	6
DLBCL	Jares et al., unpublished data	18.7373	4.22784	6
DLBCL	Jares et al., unpublished data	18.9422	4.24353	6
DLBCL	Jares et al., unpublished data	19.212	4.26394	6
DLBCL	Jares et al., unpublished data	22.3917	4.48489	6
DLBCL	Jares et al., unpublished data	23.3045	4.54254	6
DLBCL	Jares et al., unpublished data	23.3508	4.5454	6
DLBCL	Jares et al., unpublished data	24.3713	4.60711	6
DLBCL	Jares et al., unpublished data	25.6183	4.6791	6
DLBCL	Jares et al., unpublished data	26.7271	4.74023	6
DLBCL	Jares et al., unpublished data	28.7772	4.84685	6
DLBCL	Jares et al., unpublished data	29.2751	4.8716	6
DLBCL	Jares et al., unpublished data	34.9458	5.12705	6
DLBCL	Jares et al., unpublished data	37.1507	5.21532	6
DLBCL	Jares et al., unpublished data	38.4282	5.26409	6
DLBCL	Jares et al., unpublished data	45.5012	5.50783	6
DLBCL	Jares et al., unpublished data	47.939	5.58313	6
DLBCL	Jares et al., unpublished data	51.6351	5.69028	6
DLBCL	Jares et al., unpublished data	55.2122	5.78692	6
DLBCL	Jares et al., unpublished data	55.3626	5.79084	6
DLBCL	Jares et al., unpublished data	59.2546	5.88886	6
DLBCL	Jares et al., unpublished data	60.4493	5.91765	6
DLBCL	Jares et al., unpublished data	61.9884	5.95393	6
DLBCL	Jares et al., unpublished data	77.9747	6.28493	6.28493
DLBCL	Jares et al., unpublished data	83.8093	6.38904	6.38904
DLBCL	Jares et al., unpublished data	110.796	6.79177	6.79177
DLBCL	Jares et al., unpublished data	137.901	7.10749	7.10749
DLBCL	Jares et al., unpublished data	148.706	7.21632	7.21632
DLBCL	Jares et al., unpublished data	219.188	7.77603	7.77603
DLBCL	Jares et al., unpublished data	302.349	8.24007	8.24007
DLBCL	Jares et al., unpublished data	428.851	8.74433	8.74433
DLBCL	Jares et al., unpublished data	488.748	8.93295	8.93295
FL	Dave et al., N Engl J Med 2004; 351: 2159-69	6.74887	2.75465	6
FL	Dave et al., N Engl J Med 2004; 351: 2159-69	7.0373	2.81502	6
FL	Dave et al., N Engl J Med 2004; 351: 2159-69	7.75792	2.95567	6
FL	Dave et al., N Engl J Med 2004; 351: 2159-69	8.32169	3.05688	6
FL	Dave et al., N Engl J Med 2004; 351: 2159-69	8.38286	3.06744	6
FL	Dave et al., N Engl J Med 2004; 351: 2159-69	11.9195	3.57525	6
FL	Dave et al., N Engl J Med 2004; 351: 2159-69	12.0114	3.58634	6
FL	Dave et al., N Engl J Med 2004; 351: 2159-69	12.7067	3.66751	6
FL	Dave et al., N Engl J Med 2004; 351: 2159-69	14.8599	3.89335	6
FL	Dave et al., N Engl J Med 2004; 351: 2159-69	18.0348	4.17271	6
FL	Dave et al., N Engl J Med 2004; 351: 2159-69	18.3497	4.19769	6
FL	Dave et al., N Engl J Med 2004; 351: 2159-69	18.607	4.21777	6
FL	Dave et al., N Engl J Med 2004; 351: 2159-69	22.2131	4.47334	6
FL	Dave et al., N Engl J Med 2004; 351: 2159-69	25.5995	4.67804	6
FL	Dave et al., N Engl J Med 2004; 351: 2159-69	29.9876	4.9063	6
FL	Dave et al., N Engl J Med 2004; 351: 2159-69	30.8111	4.94538	6
FL	Dave et al., N Engl J Med 2004; 351: 2159-69	38.2879	5.25882	6
FL	Dave et al., N Engl J Med 2004; 351: 2159-69	41.4806	5.37437	6
FL	Dave et al., N Engl J Med 2004; 351: 2159-69	41.542	5.3765	6
FL	Dave et al., N Engl J Med 2004; 351: 2159-69	46.5206	5.5398	6
FL	Dave et al., N Engl J Med 2004; 351: 2159-69	48.0381	5.58611	6
FL	Dave et al., N Engl J Med 2004; 351: 2159-69	48.436	5.59801	6
FL	Dave et al., N Engl J Med 2004; 351: 2159-69	49.1454	5.61899	6
FL	Dave et al., N Engl J Med 2004; 351: 2159-69	51.6512	5.69073	6
FL	Dave et al., N Engl J Med 2004; 351: 2159-69	66.5694	6.05679	6.05679
FL	Dave et al., N Engl J Med 2004; 351: 2159-69	76.4857	6.25712	6.25712
FL	Dave et al., N Engl J Med 2004; 351: 2159-69	87.3311	6.44842	6.44842
CLL	Fernandez et al., Cancer Res 2010; 70: 1408-18	5.51615	2.46366	6
CLL	Fernandez et al., Cancer Res 2010; 70: 1408-18	5.55721	2.47436	6
CLL	Fernandez et al., Cancer Res 2010; 70: 1408-18	7.11137	2.83013	6
CLL	Fernandez et al., Cancer Res 2010; 70: 1408-18	10.7523	3.42657	6
CLL	Fernandez et al., Cancer Res 2010; 70: 1408-18	16.0085	4.00077	6
CLL	Fernandez et al., Cancer Res 2010; 70: 1408-18	17.1519	4.1003	6
CLL	Fernandez et al., Cancer Res 2010; 70: 1408-18	19.3896	4.27721	6
CLL	Fernandez et al., Cancer Res 2010; 70: 1408-18	22.2064	4.4729	6
CLL	Fernandez et al., Cancer Res 2010; 70: 1408-18	28.2275	4.81903	6
CLL	Fernandez et al., Cancer Res 2010; 70: 1408-18	28.6778	4.84186	6
CLL	Fernandez et al., Cancer Res 2010; 70: 1408-18	29.4842	4.88187	6
CLL	Fernandez et al., Cancer Res 2010; 70: 1408-18	29.6283	4.88891	6
CLL	Fernandez et al., Cancer Res 2010; 70: 1408-18	29.632	4.88909	6
CLL	Fernandez et al., Cancer Res 2010; 70: 1408-18	33.9937	5.0872	6
CLL	Fernandez et al., Cancer Res 2010; 70: 1408-18	38.7676	5.27678	6
CLL	Fernandez et al., Cancer Res 2010; 70: 1408-18	43.7568	5.45144	6
CLL	Fernandez et al., Cancer Res 2010; 70: 1408-18	44.4128	5.4729	6
CLL	Fernandez et al., Cancer Res 2010; 70: 1408-18	59.2703	5.88924	6
CLL	Fernandez et al., Cancer Res 2010; 70: 1408-18	102.274	6.6763	6.6763
BL	Dave et al. N Engl J Med 2006; 354: 2431-42	20.9564	4.38932	6
BL	Dave et al. N Engl J Med 2006; 354: 2431-42	21.4798	4.42491	6
BL	Dave et al. N Engl J Med 2006; 354: 2431-42	24.3599	4.60644	6
BL	Dave et al. N Engl J Med 2006; 354: 2431-42	34.1313	5.09302	6
BL	Dave et al. N Engl J Med 2006; 354: 2431-42	34.5962	5.11254	6
BL	Dave et al. N Engl J Med 2006; 354: 2431-42	35.2226	5.13843	6
BL	Dave et al. N Engl J Med 2006; 354: 2431-42	46.8601	5.55029	6
BL	Dave et al. N Engl J Med 2006; 354: 2431-42	66.6108	6.05768	6.05768
BL	Dave et al. N Engl J Med 2006; 354: 2431-42	86.2257	6.43005	6.43005
BL	Dave et al. N Engl J Med 2006; 354: 2431-42	209.061	7.70778	7.70778
BL	Dave et al. N Engl J Med 2006; 354: 2431-42	245.297	7.93838	7.93838
BL	Dave et al. N Engl J Med 2006; 354: 2431-42	419.647	8.71303	8.71303
BL	Dave et al. N Engl J Med 2006; 354: 2431-42	567.818	9.14928	9.14928
BL	Dave et al. N Engl J Med 2006; 354: 2431-42	587.838	9.19927	9.19927
BL	Dave et al. N Engl J Med 2006; 354: 2431-42	600.07	9.22899	9.22899
BL	Dave et al. N Engl J Med 2006; 354: 2431-42	663.42	9.37378	9.37378
BL	Dave et al. N Engl J Med 2006; 354: 2431-42	1329.59	10.3768	10.3768
BL	Dave et al. N Engl J Med 2006; 354: 2431-42	1487.25	10.5384	10.5384
BL	Dave et al. N Engl J Med 2006; 354: 2431-42	1649.73	10.688	10.688
BL	Dave et al. N Engl J Med 2006; 354: 2431-42	2005.98	10.9701	10.9701
iMCL	Fernandez et al., Cancer Res 2010; 70: 1408-18	17.1328	4.09869	6
iMCL	Fernandez et al., Cancer Res 2010; 70: 1408-18	20.6956	4.37125	6
iMCL	Fernandez et al., Cancer Res 2010; 70: 1408-18	29.9397	4.90399	6
iMCL	Fernandez et al., Cancer Res 2010; 70: 1408-18	58.8471	5.8789	6
iMCL	Fernandez et al., Cancer Res 2010; 70: 1408-18	123.708	6.95079	6.95079
iMCL	Fernandez et al., Cancer Res 2010; 70: 1408-18	594.299	9.21504	9.21504
iMCL	Fernandez et al., Cancer Res 2010; 70: 1408-18	1289.56	10.3327	10.3327
MCL	Fernandez et al., Cancer Res 2010; 70: 1408-18	768.746	9.58636	9.58636
MCL	Fernandez et al., Cancer Res 2010; 70: 1408-18	991.768	9.95386	9.95386
MCL	Fernandez et al., Cancer Res 2010; 70: 1408-18	1932.7	10.9164	10.9164
MCL	Fernandez et al., Cancer Res 2010; 70: 1408-18	2394.3	11.2254	11.2254
MCL	Fernandez et al., Cancer Res 2010; 70: 1408-18	3073.4	11.5856	11.5856
MCL	Fernandez et al., Cancer Res 2010; 70: 1408-18	3474.81	11.7627	11.7627
MCL	Fernandez et al., Cancer Res 2010; 70: 1408-18	3584.74	11.8077	11.8077
MCL	Fernandez et al., Cancer Res 2010; 70: 1408-18	3831	11.9035	11.9035
MCL	Fernandez et al., Cancer Res 2010; 70: 1408-18	4124.16	12.0099	12.0099
MCL	Fernandez et al., Cancer Res 2010; 70: 1408-18	4654.65	12.1845	12.1845
MCL	Fernandez et al., Cancer Res 2010; 70: 1408-18	5904.97	12.5277	12.5277
MCL	Fernandez et al., Cancer Res 2010; 70: 1408-18	6153.34	12.5872	12.5872
MCL	Fernandez et al., Cancer Res 2010; 70: 1408-18	6854.9	12.7429	12.7429
MCL	Fernandez et al., Cancer Res 2010; 70: 1408-18	7762.95	12.9224	12.9224
TEL-AML	GSE13425	30.3305	4.9227	6
TEL-AML	GSE13425	52.7112	5.72004	6
TEL-AML	GSE13425	122.859	6.94086	6.94086
TEL-AML	GSE13425	219.383	7.77731	7.77731
TEL-AML	GSE13425	353.71	8.46642	8.46642
TEL-AML	GSE13425	402.673	8.65346	8.65346
TEL-AML	GSE13425	446.466	8.80241	8.80241
TEL-AML	GSE13425	591.608	9.2085	9.2085
TEL-AML	GSE13425	647.558	9.33886	9.33886
TEL-AML	GSE13425	687.408	9.42502	9.42502
TEL-AML	GSE13425	704.383	9.46022	9.46022
TEL-AML	GSE13425	762.107	9.57385	9.57385
TEL-AML	GSE13425	804.193	9.6514	9.6514
TEL-AML	GSE13425	810.49	9.66265	9.66265
TEL-AML	GSE13425	875.843	9.77453	9.77453
TEL-AML	GSE13425	876.205	9.77512	9.77512
TEL-AML	GSE13425	952.084	9.89495	9.89495
TEL-AML	GSE13425	963.061	9.91148	9.91148
TEL-AML	GSE13425	970.288	9.92227	9.92227
TEL-AML	GSE13425	985.985	9.94542	9.94542
TEL-AML	GSE13425	1053.76	10.0413	10.0413
TEL-AML	GSE13425	1075.25	10.0705	10.0705
TEL-AML	GSE13425	1095.27	10.0971	10.0971
TEL-AML	GSE13425	1097.76	10.1004	10.1004
TEL-AML	GSE13425	1107.64	10.1133	10.1133
TEL-AML	GSE13425	1133.54	10.1466	10.1466
TEL-AML	GSE13425	1196.94	10.2251	10.2251
TEL-AML	GSE13425	1281.5	10.3236	10.3236
TEL-AML	GSE13425	1328.02	10.3751	10.3751
TEL-AML	GSE13425	1351.63	10.4005	10.4005
TEL-AML	GSE13425	1408.51	10.46	10.46
TEL-AML	GSE13425	1572.25	10.6186	10.6186
TEL-AML	GSE13425	1603.21	10.6467	10.6467
TEL-AML	GSE13425	1605.52	10.6488	10.6488
TEL-AML	GSE13425	1661.46	10.6982	10.6982
TEL-AML	GSE13425	1692.5	10.7249	10.7249
TEL-AML	GSE13425	1842.62	10.8475	10.8475
TEL-AML	GSE13425	1844.99	10.8494	10.8494
TEL-AML	GSE13425	1994.13	10.9615	10.9615
TEL-AML	GSE13425	2001.04	10.9665	10.9665
TEL-AML	GSE13425	2117.34	11.048	11.048
TEL-AML	GSE13425	2640.92	11.3668	11.3668
TEL-AML	GSE13425	2717.73	11.4082	11.4082
TEL-AML	GSE13425	3088.96	11.5929	11.5929
E2A-rearranged	GSE13425	29.3147	4.87355	6
E2A-rearranged	GSE13425	65.9087	6.0424	6.0424
E2A-rearranged	GSE13425	219.787	7.77997	7.77997
E2A-rearranged	GSE13425	263.538	8.04187	8.04187
E2A-rearranged	GSE13425	415.017	8.69703	8.69703
E2A-rearranged	GSE13425	872.309	9.7687	9.7687
E2A-rearranged	GSE13425	929.353	9.86008	9.86008
E2A-rearranged	GSE13425	945.375	9.88474	9.88474
E2A-rearranged	GSE13425	1038.26	10.0199	10.0199
E2A-rearranged	GSE13425	1048.36	10.0339	10.0339
E2A-rearranged	GSE13425	1235.97	10.2714	10.2714
E2A-rearranged	GSE13425	1446.16	10.498	10.498
E2A-rearranged	GSE13425	2137.81	11.0619	11.0619
BCR-ABL	GSE13425	62.7442	5.97141	6
BCR-ABL	GSE13425	68.73	6.10287	6.10287
BCR-ABL	GSE13425	88.5399	6.46826	6.46826
BCR-ABL	GSE13425	98.8075	6.62655	6.62655
BCR-ABL	GSE13425	103.768	6.69722	6.69722
MLL-rearranged	GSE13425	39.0504	5.28727	6
MLL-rearranged	GSE13425	42.4827	5.4088	6
MLL-rearranged	GSE13425	108.593	6.76279	6.76279
MLL-rearranged	GSE13425	161.271	7.33334	7.33334
hyperdiploid	GSE13425	10.8874	3.44459	6
hyperdiploid	GSE13425	18.9791	4.24634	6
hyperdiploid	GSE13425	31.9084	4.99586	6
hyperdiploid	GSE13425	33.9024	5.08332	6
hyperdiploid	GSE13425	36.0944	5.1737	6
hyperdiploid	GSE13425	37.896	5.24398	6
hyperdiploid	GSE13425	39.8673	5.31713	6
hyperdiploid	GSE13425	42.1437	5.39725	6
hyperdiploid	GSE13425	43.3224	5.43704	6
hyperdiploid	GSE13425	47.1892	5.56038	6
hyperdiploid	GSE13425	47.9974	5.58489	6
hyperdiploid	GSE13425	51.3769	5.68305	6
hyperdiploid	GSE13425	55.1698	5.78581	6
hyperdiploid	GSE13425	58.8827	5.87977	6
hyperdiploid	GSE13425	62.4967	5.96571	6
hyperdiploid	GSE13425	63.8234	5.99601	6
hyperdiploid	GSE13425	64.0831	6.00187	6.00187
hyperdiploid	GSE13425	66.5778	6.05697	6.05697
hyperdiploid	GSE13425	67.4105	6.0749	6.0749
hyperdiploid	GSE13425	72.1894	6.17372	6.17372
hyperdiploid	GSE13425	72.6858	6.1836	6.1836
hyperdiploid	GSE13425	78.6342	6.29708	6.29708
hyperdiploid	GSE13425	86.5182	6.43493	6.43493
hyperdiploid	GSE13425	86.6451	6.43705	6.43705
hyperdiploid	GSE13425	86.7833	6.43935	6.43935
hyperdiploid	GSE13425	88.7187	6.47117	6.47117
hyperdiploid	GSE13425	93.7286	6.55042	6.55042
hyperdiploid	GSE13425	96.7058	6.59553	6.59553
hyperdiploid	GSE13425	97.1949	6.60281	6.60281
hyperdiploid	GSE13425	101.019	6.65848	6.65848
hyperdiploid	GSE13425	103.627	6.69526	6.69526
hyperdiploid	GSE13425	104.485	6.70715	6.70715
hyperdiploid	GSE13425	108.234	6.758	6.758
hyperdiploid	GSE13425	111.345	6.79889	6.79889
hyperdiploid	GSE13425	111.677	6.80319	6.80319
hyperdiploid	GSE13425	117.304	6.87411	6.87411
hyperdiploid	GSE13425	130.437	7.02721	7.02721
hyperdiploid	GSE13425	133.687	7.06272	7.06272
hyperdiploid	GSE13425	135.802	7.08536	7.08536
hyperdiploid	GSE13425	137.898	7.10746	7.10746
hyperdiploid	GSE13425	170.421	7.41296	7.41296
hyperdiploid	GSE13425	230.234	7.84696	7.84696
hyperdiploid	GSE13425	373.012	8.54308	8.54308
hyperdiploid	GSE13425	478.549	8.90252	8.90252
pre-B	GSE13425	20.6363	4.36711	6
pre-B	GSE13425	25.4808	4.67134	6
pre-B	GSE13425	39.6098	5.30779	6
pre-B	GSE13425	39.6826	5.31043	6
pre-B	GSE13425	42.5232	5.41018	6
pre-B	GSE13425	59.0705	5.88437	6
pre-B	GSE13425	60.0624	5.90839	6
pre-B	GSE13425	62.1559	5.95782	6
pre-B	GSE13425	65.0712	6.02395	6.02395
pre-B	GSE13425	65.5903	6.03541	6.03541
pre-B	GSE13425	70.2146	6.1337	6.1337
pre-B	GSE13425	75.7735	6.24362	6.24362
pre-B	GSE13425	76.296	6.25353	6.25353
pre-B	GSE13425	95.2243	6.57326	6.57326
pre-B	GSE13425	96.3409	6.59008	6.59008
pre-B	GSE13425	98.586	6.62331	6.62331
pre-B	GSE13425	99.9305	6.64285	6.64285
pre-B	GSE13425	100.239	6.64729	6.64729
pre-B	GSE13425	102.642	6.68148	6.68148
pre-B	GSE13425	103.91	6.69919	6.69919
pre-B	GSE13425	103.935	6.69953	6.69953
pre-B	GSE13425	107.395	6.74679	6.74679
pre-B	GSE13425	109.148	6.77014	6.77014
pre-B	GSE13425	109.615	6.77631	6.77631
pre-B	GSE13425	113.241	6.82325	6.82325
pre-B	GSE13425	114.433	6.83836	6.83836
pre-B	GSE13425	120.073	6.90777	6.90777
pre-B	GSE13425	125.449	6.97095	6.97095
pre-B	GSE13425	126.229	6.9799	6.9799
pre-B	GSE13425	153.016	7.25753	7.25753
pre-B	GSE13425	188.039	7.55488	7.55488
pre-B	GSE13425	266.469	8.05782	8.05782
pre-B	GSE13425	291.615	8.18792	8.18792
pre-B	GSE13425	300.117	8.22938	8.22938
pre-B	GSE13425	380.004	8.56987	8.56987
pre-B	GSE13425	519.762	9.02171	9.02171
pre-B	GSE13425	902.314	9.81749	9.81749
pre-B	GSE13425	920.481	9.84624	9.84624
pre-B	GSE13425	927.774	9.85763	9.85763
pre-B	GSE13425	1084.28	10.0825	10.0825
pre-B	GSE13425	1312.39	10.358	10.358
pre-B	GSE13425	1355.64	10.4048	10.4048
pre-B	GSE13425	1592.48	10.6371	10.6371
pre-B	GSE13425	1650.4	10.6886	10.6886
T-ALL	GSE13425	23.3194	4.54346	6
T-ALL	GSE13425	32.7079	5.03157	6
T-ALL	GSE13425	33.2852	5.05681	6
T-ALL	GSE13425	34.3499	5.10223	6
T-ALL	GSE13425	36.2769	5.18098	6
T-ALL	GSE13425	39.5052	5.30397	6
T-ALL	GSE13425	48.5063	5.6001	6
T-ALL	GSE13425	48.7612	5.60766	6
T-ALL	GSE13425	49.8607	5.63983	6
T-ALL	GSE13425	55.7326	5.80045	6
T-ALL	GSE13425	57.1066	5.83558	6
T-ALL	GSE13425	57.9016	5.85553	6
T-ALL	GSE13425	60.6057	5.92138	6
T-ALL	GSE13425	61.2832	5.93742	6
T-ALL	GSE13425	65.9076	6.04237	6.04237
T-ALL	GSE13425	65.9335	6.04294	6.04294
T-ALL	GSE13425	66.7827	6.0614	6.0614
T-ALL	GSE13425	69.5194	6.11934	6.11934
T-ALL	GSE13425	71.0701	6.15117	6.15117
T-ALL	GSE13425	85.3504	6.41533	6.41533
T-ALL	GSE13425	87.5429	6.45192	6.45192
T-ALL	GSE13425	92.4382	6.53042	6.53042
T-ALL	GSE13425	99.8284	6.64138	6.64138
T-ALL	GSE13425	102.15	6.67454	6.67454
T-ALL	GSE13425	104.652	6.70945	6.70945
T-ALL	GSE13425	124.956	6.96528	6.96528
T-ALL	GSE13425	126.181	6.97935	6.97935
T-ALL	GSE13425	131.465	7.03854	7.03854
T-ALL	GSE13425	136.68	7.09466	7.09466
T-ALL	GSE13425	145.723	7.18708	7.18708
T-ALL	GSE13425	161.753	7.33765	7.33765
T-ALL	GSE13425	230.331	7.84757	7.84757
T-ALL	GSE13425	276.326	8.11023	8.11023
T-ALL	GSE13425	300.304	8.23028	8.23028
T-ALL	GSE13425	745.913	9.54286	9.54286
T-ALL	GSE13425	813.184	9.66744	9.66744
hESC	GSE18265	874.666	9.77259	9.77259
hESC	GSE9440	1042.99	10.0265	10.0265
hESC	GSE22167	1573.08	10.6194	10.6194
hESC	GSE18265	1589.83	10.6347	10.6347
NTERA	Aranda et al., PLoS One 2009; 4: e7809	1593.39	10.6379	10.6379
hESC	GSE18265	1866.58	10.8662	10.8662
hESC	GSE22167	1960.39	10.9369	10.9369
hESC	GSE9832	2361.63	11.2056	11.2056
hESC	GSE18265	2508.57	11.2926	11.2926
hESC	GSE18265	3737.07	11.8677	11.8677
hESC	GSE16694	6066.55	12.5667	12.5667
iPS	GSE18265	1471.07	10.5227	10.5227
iPS	GSE22167	1581	10.6266	10.6266
iPS	GSE18265	1749.15	10.7724	10.7724
iPS	GSE18265	2309.45	11.1733	11.1733
iPS	GSE18265	2328.9	11.1854	11.1854
iPS	GSE22167	2372.19	11.212	11.212
iPS	GSE22167	2589.21	11.3383	11.3383
iPS	GSE18265	2815.34	11.4591	11.4591
iPS	GSE22167	4082.64	11.9953	11.9953
iPS	GSE16694	4336.63	12.0824	12.0824
iPS	GSE22167	4473.28	12.1271	12.1271
iPS	GSE16694	4630.24	12.1769	12.1769
iPS	GSE16694	5100.27	12.3164	12.3164
iPS	GSE22167	5276.71	12.3654	12.3654
iPS	GSE16694	5441.1	12.4097	12.4097
iPS	GSE22167	5521.58	12.4309	12.4309
iPS	GSE18265	7374.64	12.8484	12.8484
iPS	GSE18265	8748.02	13.0947	13.0947
CB_CD133+_1	GSE16694	1.09478	0.130644	6
CB_CD133+_2	GSE16694	5.93699	2.56973	6
PB_CD34+_1	GSE22167	10.8068	3.43387	6
PBMCs_2	GSE22167	20.0714	4.32707	6
S_11976839 (leukocyte study)	GSE9196	22.0857	4.46504	6
S_21437514 (leukocyte study)	GSE9196	11.3565	3.50544	6
S_25014370 (leukocyte study)	GSE9196	23.5025	4.55474	6
S_27557812 (leukocyte study)	GSE9196	32.4763	5.02132	6
S_31212545 (leukocyte study)	GSE9196	35.9799	5.16912	6
S_3761772 (leukocyte study)	GSE9196	45.1585	5.49693	6
Flow sorted normal CMP cells, 1	GSE19599	24.593	4.62018	6
Flow sorted normal CMP cells, 2	GSE19599	26.7013	4.73884	6
Flow sorted normal GMP cells, 1	GSE19599	13.3565	3.73947	6
Flow sorted normal GMP cells, 2	GSE19599	8.41927	3.07369	6
Flow sorted normal immature B-cells, 1	GSE19599	16.9214	4.08077	6
Flow sorted normal immature B-cells, 2	GSE19599	22.6388	4.50073	6
Flow sorted normal MEP cells, 1	GSE19599	6.39302	2.6765	6
Flow sorted normal MEP cells, 2	GSE19599	4.92959	2.30147	6
Flow sorted normal Myelocytes, 1	GSE19599	5.95464	2.57401	6
Flow sorted normal Myelocytes, 2	GSE19599	16.096	4.00863	6
Flow sorted normal Pre-B cells, 1	GSE19599	22.0674	4.46384	6
Flow sorted normal Pre-B cells, 2	GSE19599	3.91137	1.96767	6
Flow sorted normal Pro-B cells, 1	GSE19599	15.7547	3.97771	6
Flow sorted normal Pro-B cells, 2	GSE19599	4.81684	2.26809	6
Flow sorted normal Pro-Myelocytes, 1	GSE19599	39.9179	5.31896	6
Flow sorted normal Pro-Myelocytes, 2	GSE19599	22.1183	4.46717	6
centroblast, tonsil#11	GSE15271	15.6957	3.97229	6
centroblast, tonsil#6	GSE15271	14.4823	3.85622	6
centroblast, tonsil#7	GSE15271	4.10839	2.03857	6
centroblast, tonsil#8	GSE15271	15.7312	3.97555	6
centrocyte, tonsil#11	GSE15271	10.4671	3.38778	6
centrocyte, tonsil#6	GSE15271	17.1693	4.10176	6
centrocyte, tonsil#7	GSE15271	17.3222	4.11455	6
centrocyte, tonsil#8	GSE15271	21.1273	4.40104	6
normal B lymphocytes (NBL 001)	GDS2643	128.549	7.00617	7.00617
normal B lymphocytes (NBL 002)	GDS2643	54.4285	5.76629	6
normal B lymphocytes (NBL 004)	GDS2643	68.9179	6.10681	6.10681
normal B lymphocytes (NBL 005)	GDS2643	119.05	6.89542	6.89542
normal B lymphocytes (NBL 006)	GDS2643	69.1734	6.11215	6.11215
normal B lymphocytes (NBL 531)	GDS2643	70.2316	6.13405	6.13405
normal B lymphocytes (NBL 533)	GDS2643	23.889	4.57827	6
normal B lymphocytes (NBL 534)	GDS2643	43.0811	5.42898	6
normal plasma cells (NPC 389)	GDS2643	83.4579	6.38298	6.38298
normal plasma cells (NPC 545)	GDS2643	119.832	6.90487	6.90487
normal plasma cells (NPC 547)	GDS2643	169.276	7.40323	7.40323
normal plasma cells (NPC 625)	GDS2643	191.09	7.57811	7.57811
normal plasma cells (NPC 642)	GDS2643	129.377	7.01544	7.01544
