# Supplementary material for: Epigenetic Activation of SOX11 in Lymphoid Neoplasms by Histone Modifications
Source: PLoS One. 2011 Jun 27;6(6):e21382. doi: 10.1371/journal.pone.0021382 (PMC3124503; doi:10.1371/journal.pone.0021382)
Supplement: Table S2 — SOX11 mouse-immunological genome project data. (XLS) [file pone.0021382.s005.xls]

## Sheet: rma
Case	Ref	Cell type	10399725-NM_009234-Sox11 (log2)	10605554-NM_008084-Gapdh (log2)
GSM538389	EA07068	AG#1.CEL	5.8966	12.3617
GSM538404	EA07068	AG#10.CEL	5.10625	12.2431
GSM538390	EA07068	AG#3.CEL	5.20199	12.5422
GSM538392	EA07068	AG#5.CEL	5.17068	12.1375
GSM538393	EA07068	AG#6.CEL	5.06805	12.1432
GSM538385	EA07068	AG#8.CEL	5.4011	11.7858
GSM538403	EA07068	AG#9.CEL	5.00493	12.3446
GSM538198	EA07068	B.Fo.PC#1.CEL	5.03154	12.0685
GSM538199	EA07068	B.Fo.PC#2.CEL	5.43417	12.0104
GSM538200	EA07068	B.Fo.PC#3.CEL	4.98837	12.1003
GSM476652	EA07068	B.FrE.BM#1.cel	5.62024	12.3019
GSM399438	EA07068	B.FrE.BM#2.cel	5.03466	12.2614
GSM399439	EA07068	B.FrE.BM#3.cel	4.82125	12.125
GSM538204	EA07068	B.FRE.FL#1.CEL	4.74533	12.6867
GSM538205	EA07068	B.FRE.FL#2.CEL	5.00678	12.7342
GSM538206	EA07068	B.FRE.FL#3.CEL	5.00274	12.2467
GSM476653	EA07068	B.FrF.BM#1.cel	5.16155	11.8362
GSM399440	EA07068	B.FrF.BM#2.cel	5.02621	11.9248
GSM399441	EA07068	B.FrF.BM#3.cel	5.076	11.8587
GSM538207	EA07068	B.GC.SP#1.CEL	4.65794	13.126
GSM538208	EA07068	B.GC.SP#2.CEL	4.95191	13.1559
GSM538209	EA07068	B.GC.SP#3.CEL	4.73381	13.1566
GSM538210	EA07068	B.MZ.Sp#1.CEL	5.00899	11.9897
GSM538211	EA07068	B.MZ.Sp#2.CEL	4.80925	12.167
GSM538212	EA07068	B.MZ.Sp#3.CEL	4.63676	12.0573
GSM538213	EA07068	B.T1.Sp#1.CEL	5.0994	11.9366
GSM538214	EA07068	B.T1.Sp#2.CEL	4.97493	12.0194
GSM538215	EA07068	B.T1.Sp#3.CEL	4.71177	12.0284
GSM538216	EA07068	B.T2.Sp#1.CEL	4.91318	12.0474
GSM538217	EA07068	B.T2.Sp#2.CEL	4.64462	11.9819
GSM538218	EA07068	B.T2.Sp#3.CEL	4.87742	12.0928
GSM538219	EA07068	B.T3.Sp#1.CEL	5.12999	12.1545
GSM538220	EA07068	B.T3.Sp#2.CEL	4.91084	12.0779
GSM538221	EA07068	B.T3.Sp#3.CEL	4.68388	12.0804
GSM538222	EA07068	B1a.PC#1.CEL	4.83085	12.2975
GSM538223	EA07068	B1a.PC#2.CEL	4.69666	12.4502
GSM538224	EA07068	B1a.PC#3.CEL	4.61285	12.6355
GSM538225	EA07068	B1a.Sp#1.CEL	4.72771	12.3213
GSM538226	EA07068	B1a.Sp#2.CEL	4.82239	12.3416
GSM538227	EA07068	B1a.Sp#3.CEL	4.52152	12.2137
GSM538228	EA07068	B1b.PC#1.CEL	4.9147	12.0874
GSM538229	EA07068	B1b.PC#2.CEL	4.85563	12.3006
GSM538230	EA07068	B1b.PC#3.CEL	4.704	12.2485
GSM538201	EA07068	B6SPLFO#1.CEL	4.62478	11.93
GSM538202	EA07068	B6SPLFO#2.CEL	4.80414	11.839
GSM538203	EA07068	B6SPLFO#3.CEL	4.76002	11.8191
GSM399454	EA07068	CD150-CD48-.BM#1.CEL	4.55589	12.8271
GSM476654	EA07068	CD150-CD48-.BM#2.CEL	4.63491	12.525
GSM399455	EA07068	CD150-CD48-.BM#3.CEL	4.77105	12.6968
GSM403989	EA07068	CD19CONTROL#1.cel	4.81291	11.8903
GSM403988	EA07068	CD19CONTROL#2.cel	5.07237	11.9421
GSM403990	EA07068	CD19CONTROL#3.cel	4.7351	12.0516
GSM403991	EA07068	CD19CONTROL#4.cel	4.82157	12.0333
GSM403992	EA07068	CD19CONTROL#6.cel	4.89698	11.9705
GSM403993	EA07068	CD19CONTROL.CEL	4.51032	12.0098
GSM403987	EA07068	CD4+TESTDB.CEL	4.98754	12.2284
GSM403986	EA07068	CD4+TESTNA.CEL	5.11002	12.2875
GSM403995	EA07068	CD4CONTROL#1.cel	4.72689	12.0799
GSM403994	EA07068	CD4CONTROL#2.cel	4.87705	12.2251
GSM403997	EA07068	CD4CONTROL#3.cel	4.67932	12.2272
GSM403996	EA07068	CD4CONTROL#4.cel	4.82213	12.2173
GSM403998	EA07068	CD4CONTROL#5.cel	4.70723	12.1848
GSM403999	EA07068	CD4CONTROL.CEL	4.74872	12.2041
GSM404003	EA07068	CD4TESTCJ#2.CEL	5.06594	11.912
GSM404004	EA07068	CD4TESTCJ#3.CEL	4.67949	12.11
GSM404000	EA07068	CD4TESTJS#1.CEL	5.29777	12.2438
GSM404001	EA07068	CD4TESTJS#2.CEL	5.22445	12.1686
GSM404002	EA07068	CD4TESTJS#3.CEL	4.9947	12.2538
GSM538346	EA07068	CLP#5.CEL	4.86882	12.6296
GSM538234	EA07068	DC.103+11B-.LV#1.CEL	5.17254	12.4295
GSM538235	EA07068	DC.103+11B-.LV#2.CEL	5.12857	12.5346
GSM538239	EA07068	DC.103-11B+.LV#1.CEL	5.6317	12.9725
GSM538240	EA07068	DC.103-11B+.LV#2.CEL	5.23546	12.935
GSM538241	EA07068	DC.103-11B+.LV#3.CEL	4.88069	12.8209
GSM538263	EA07068	DC.8-4-11B+.MLN#4.CEL	4.63934	12.6513
GSM538264	EA07068	DC.8-4-11B+.MLN#5.CEL	4.57721	12.3433
GSM538280	EA07068	DC.LC.SK#2.CEL	5.10668	12.6563
GSM538281	EA07068	DC.LC.SK#3.CEL	5.23851	12.5304
GSM538255	EA07068	DC1.LN#1.CEL	5.15705	12.2323
GSM538256	EA07068	DC1.LN#2.CEL	5.07443	11.9514
GSM538257	EA07068	DC1.LN#3.CEL	5.42889	12.0641
GSM538236	EA07068	DC1.LU#1.CEL	4.94753	12.4959
GSM538237	EA07068	DC1.LU#2.CEL	5.42917	12.4156
GSM538238	EA07068	DC1.LU#3.CEL	4.52881	12.2738
GSM538252	EA07068	DC1.MLN#1.CEL	5.34611	12.1034
GSM538253	EA07068	DC1.MLN#2.CEL	5.02538	12.071
GSM538254	EA07068	DC1.MLN#3.CEL	4.85656	12.2615
GSM538258	EA07068	DC1.SP#5.CEL	4.95819	12.2716
GSM538259	EA07068	DC1.SP#6.CEL	4.92716	12.3347
GSM538260	EA07068	DC1.SP#8.CEL	5.12035	12.0526
GSM538261	EA07068	DC1.SP#9.CEL	5.05363	12.1805
GSM538245	EA07068	DC2.LN#1.CEL	5.40963	11.7987
GSM538246	EA07068	DC2.LN#2.CEL	5.15818	11.6917
GSM538247	EA07068	DC2.LN#3.CEL	5.58859	11.6337
GSM538231	EA07068	DC2.LU#1.CEL	4.76093	12.5044
GSM538232	EA07068	DC2.LU#2.CEL	5.24873	12.5443
GSM538233	EA07068	DC2.LU#3.CEL	5.09907	12.5871
GSM538242	EA07068	DC2.MLN#1.CEL	5.17237	12.0764
GSM538243	EA07068	DC2.MLN#2.CEL	5.29262	12.0517
GSM538244	EA07068	DC2.MLN#3.CEL	5.0713	12.0123
GSM538248	EA07068	DC2.SP#5.CEL	4.87438	12.2145
GSM538249	EA07068	DC2.SP#7.CEL	5.03064	12.0528
GSM538250	EA07068	DC2.SP#8.CEL	4.87076	12.2036
GSM538251	EA07068	DC2.SP#9.CEL	4.93911	12.2385
GSM538262	EA07068	DC3.MLN#3.CEL	4.99208	12.4044
GSM538265	EA07068	DC3.SP#1.CEL	5.30391	12.2859
GSM538266	EA07068	DC3.SP#2.CEL	5.13701	12.243
GSM538267	EA07068	DC3.SP#3.CEL	5.50039	11.8035
GSM538271	EA07068	DC6.LN#1.CEL	5.85052	11.7633
GSM538272	EA07068	DC6.LN#2.CEL	5.07008	12.0027
GSM538273	EA07068	DC6.LN#3.CEL	5.28308	11.8663
GSM538268	EA07068	DC7.LN#1.CEL	4.84307	12.2605
GSM538269	EA07068	DC7.LN#2.CEL	4.97227	12.2006
GSM538270	EA07068	DC7.LN#3.CEL	4.97434	12.4211
GSM538274	EA07068	DC8.LN#1.CEL	4.76361	12.4929
GSM538275	EA07068	DC8.LN#2.CEL	5.44435	12.1086
GSM538276	EA07068	DC8.LN#3.CEL	4.95665	12.1312
GSM538277	EA07068	DC9.LN#1.CEL	5.00678	12.0118
GSM538278	EA07068	DC9.LN#2.CEL	5.10482	12.4222
GSM538279	EA07068	DC9.LN#3.CEL	5.11882	11.7707
GSM538353	EA07068	FRA#5.CEL	5.31371	12.0811
GSM476662	EA07068	immTgd.vg2.e17.Th#1.cel	4.88991	13.4296
GSM476660	EA07068	immTgd.vg2.e17.Th#2.cel	4.59537	13.3543
GSM476661	EA07068	immTgd.vg2.e17.Th#3.cel	4.57242	13.3203
GSM476658	EA07068	immTgd.vg2-.Th#1.cel	5.02493	12.7938
GSM476659	EA07068	immTgd.vg2-.Th#2.cel	4.77753	13.0161
GSM476655	EA07068	immTgd.vg2+.Th#1.cel	5.12998	12.7194
GSM476656	EA07068	immTgd.vg2+.Th#2.cel	4.83614	12.6894
GSM476657	EA07068	immTgd.vg2+.Th#3.cel	5.11146	12.8926
GSM399442	EA07068	LTHSC.BM#1.CEL	4.89619	12.5848
GSM399443	EA07068	LTHSC.BM#2.CEL	5.20216	12.6991
GSM476663	EA07068	LTHSC.BM#3.CEL	5.07666	12.3834
GSM476664	EA07068	matTgd.vg3.e17.Th#1.cel	4.89157	13.1927
GSM476666	EA07068	matTgd.vg3.e17.Th#3.cel	4.89847	13.2849
GSM476665	EA07068	matTgd.vg3.e17.Th.#2.cel	5.76557	13.17
GSM538282	EA07068	MF.LU#1.CEL	5.13412	13.1036
GSM538283	EA07068	MF.LU#2.CEL	5.20987	13.1438
GSM538284	EA07068	MF.LU#3.CEL	4.91653	13.0751
GSM476667	EA07068	MLP1.BM#1.CEL	4.97735	12.7863
GSM399444	EA07068	MLP1.BM#2.CEL	5.18789	12.8495
GSM399445	EA07068	MLP1.BM#3.CEL	4.93626	13.0326
GSM399446	EA07068	MLP2.BM#1.CEL	4.77195	12.831
GSM476668	EA07068	MLP2.BM#2.CEL	4.5545	13.0089
GSM399447	EA07068	MLP2.BM#3.CEL	5.08191	12.8847
GSM538288	EA07068	NK.49CI-.SP#1@N2.CEL	5.22214	11.7168
GSM538289	EA07068	NK.49CI-.SP#2.CEL	5.01634	11.7486
GSM538290	EA07068	NK.49CI-.SP#3.CEL	5.11676	11.7419
GSM538285	EA07068	NK.49CI+.SP#1@N2.CEL	5.24817	11.7227
GSM538286	EA07068	NK.49CI+.SP#2.CEL	5.01203	11.7288
GSM538287	EA07068	NK.49CI+.SP#3.CEL	5.65904	11.9261
GSM538291	EA07068	NK.B2M-.SP#1.CEL	4.90024	11.9658
GSM538292	EA07068	NK.B2M-.SP#2.CEL	5.1108	11.84
GSM538293	EA07068	NK.B2M-.SP#3.CEL	4.9768	11.7546
GSM538294	EA07068	NK.DAP10-.SP#1.CEL	5.38995	11.5059
GSM538295	EA07068	NK.DAP10-.SP#2.CEL	4.7342	11.8071
GSM538296	EA07068	NK.DAP10-.SP#3.CEL	4.8548	11.6142
GSM538297	EA07068	NK.DAP12-.SP#1.CEL	5.1767	12.0804
GSM538298	EA07068	NK.DAP12-.SP#2.CEL	5.20697	11.9752
GSM538299	EA07068	NK.DAP12-.SP#3.CEL	5.16654	12.1923
GSM538306	EA07068	NK.H-.MCMV1.SP#1.CEL	4.72837	12.4916
GSM538307	EA07068	NK.H-.MCMV1.SP#2.CEL	5.37588	12.6872
GSM538308	EA07068	NK.H-.MCMV1.SP#3.CEL	4.86554	12.618
GSM538300	EA07068	NK.H+.MCMV1.SP#1.CEL	4.78046	12.5726
GSM538301	EA07068	NK.H+.MCMV1.SP#2.CEL	4.98359	12.6828
GSM538302	EA07068	NK.H+.MCMV1.SP#3.CEL	5.26402	12.6767
GSM538303	EA07068	NK.H+.MCMV7.SP#1.CEL	5.52607	12.1511
GSM538304	EA07068	NK.H+.MCMV7.SP#2.CEL	5.82398	11.7056
GSM538305	EA07068	NK.H+.MCMV7.SP#3.CEL	5.39853	12.0835
GSM538309	EA07068	NK.H+MCMV1#1.CEL	5.06254	12.7037
GSM538310	EA07068	NK.H+MCMV1#2.CEL	4.99186	12.5937
GSM538311	EA07068	NK.H+MCMV1#3.CEL	5.42281	12.531
GSM538312	EA07068	NK.MCMV7#1.CEL	5.35616	12.1524
GSM538313	EA07068	NK.MCMV7#2.CEL	4.81505	12.0628
GSM538314	EA07068	NK.MCMV7#3.CEL	5.08556	11.9778
GSM538315	EA07068	NK.SP#7.CEL	5.48679	11.8873
GSM538316	EA07068	NK.SP#8.CEL	5.46979	11.9918
GSM538317	EA07068	NK.SP#9.CEL	5.17359	11.923
GSM538325	EA07068	NKT.4-.LV#1.CEL	4.93901	12.0698
GSM538326	EA07068	NKT.4-.LV#2.CEL	5.39912	11.9444
GSM538327	EA07068	NKT.4-.LV#3.CEL	5.25095	12.4133
GSM538328	EA07068	NKT.4-.LV#4.CEL	4.86318	12.3413
GSM538329	EA07068	NKT.4-.SP#1.CEL	5.49407	11.9765
GSM538330	EA07068	NKT.4-.SP#2.CEL	4.86401	12.2656
GSM538331	EA07068	NKT.4-.SP#3.CEL	5.08928	12.2179
GSM538318	EA07068	NKT.4+.LV#1.CEL	4.82976	12.4773
GSM538319	EA07068	NKT.4+.LV#2.CEL	4.83679	12.5639
GSM538320	EA07068	NKT.4+.LV#3.CEL	5.33753	12.3921
GSM538321	EA07068	NKT.4+.LV#4.CEL	5.08401	12.4321
GSM538322	EA07068	NKT.4+.SP#1.CEL	5.10311	12.6049
GSM538323	EA07068	NKT.4+.SP#2.CEL	5.46864	12.5677
GSM538324	EA07068	NKT.4+.SP#3.CEL	4.9328	12.4983
GSM538335	EA07068	NKT.44+NK1.1-.TH#1.CEL	5.15004	12.8721
GSM538336	EA07068	NKT.44+NK1.1-.TH#2.CEL	4.93525	12.8849
GSM538337	EA07068	NKT.44+NK1.1-.TH#3.CEL	4.64525	12.8921
GSM538332	EA07068	NKT.44+NK1.1+.TH#1.CEL	4.86191	12.3957
GSM538333	EA07068	NKT.44+NK1.1+.TH#2.CEL	5.22972	12.4452
GSM538334	EA07068	NKT.44+NK1.1+.TH#4.CEL	4.99637	12.6064
GSM538338	EA07068	NKT.44-NK1.1-.TH#1.CEL	4.90723	12.9326
GSM538339	EA07068	NKT.44-NK1.1-.TH#2.CEL	4.85957	12.9703
GSM476669	EA07068	preB.FrC.BM#1.cel	4.60431	12.9417
GSM399452	EA07068	preB.FrC.BM#2.cel	4.92567	12.9156
GSM399453	EA07068	preB.FrC.BM#3.cel	4.76832	12.8576
GSM399448	EA07068	preB.FrD.BM#1.cel	4.77594	11.9194
GSM399449	EA07068	preB.FrD.BM#2.cel	4.87603	12.2107
GSM476670	EA07068	preB.FrD.BM#3.cel	5.30271	12.0343
GSM538340	EA07068	PREB.FRD.FL#1.CEL	4.68706	12.6814
GSM538341	EA07068	PREB.FRD.FL#2.CEL	4.73802	12.4181
GSM538342	EA07068	PREB.FRD.FL#3.CEL	4.71663	12.2627
GSM399350	EA07068	preT.DN1.Th#1.cel	4.87982	12.5574
GSM399351	EA07068	preT.DN1.Th#2.cel	5.39342	12.6475
GSM399352	EA07068	preT.DN1.Th#3.cel	4.83592	12.5357
GSM399353	EA07068	preT.DN2.Th#1.cel	4.91805	12.9618
GSM399354	EA07068	preT.DN2.Th#2.cel	4.78138	12.8398
GSM399355	EA07068	preT.DN2.Th#3.cel	4.60316	12.7878
GSM399356	EA07068	preT.DN3.Th#1.cel	5.9654	12.8441
GSM399357	EA07068	preT.DN3.Th#2.cel	5.21373	12.9921
GSM399358	EA07068	preT.DN3.Th#3.cel	5.21815	13.0816
GSM399359	EA07068	preT.ETP.Th#1.cel	4.87248	12.7322
GSM399360	EA07068	preT.ETP.Th#3.cel	4.73613	12.8374
GSM399361	EA07068	preT.ETP.Th#4.cel	4.7183	12.8147
GSM538343	EA07068	proB.CLP.BM#1.CEL	4.80301	12.7797
GSM538344	EA07068	proB.CLP.BM#2.CEL	4.91131	12.8403
GSM538345	EA07068	PROB.CLP.BM#4.CEL	5.27371	12.2056
GSM538347	EA07068	PROB.CLP.BM#8.CEL	4.836	12.4268
GSM538348	EA07068	PROB.CLP.FL#1.CEL	4.88771	12.8605
GSM538349	EA07068	PROB.CLP.FL#2.CEL	4.72175	13.3136
GSM538350	EA07068	PROB.CLP.FL#3.CEL	4.84469	13.2236
GSM538351	EA07068	proB.FrA.BM#1.CEL	4.8178	12.7163
GSM538352	EA07068	PROB.FRA.BM#4.CEL	4.98872	12.5697
GSM538354	EA07068	PROB.FRA.BM#8.CEL	5.35386	12.0704
GSM538355	EA07068	PROB.FRA.FL#1.CEL	4.9947	12.8484
GSM538356	EA07068	PROB.FRA.FL#2.CEL	4.78516	13.0971
GSM538357	EA07068	PROB.FRA.FL#3.CEL	4.7458	13.0424
GSM399450	EA07068	proB.FrBC.BM#1.cel	4.69673	12.6784
GSM476671	EA07068	proB.FrBC.BM#2.cel	4.42573	12.8911
GSM399451	EA07068	proB.FrBC.BM#3.cel	4.93894	12.6898
GSM538418	EA07068	PROB.FRBC.BM#4.CEL	4.97779	12.5161
GSM538358	EA07068	PROB.FRBC.FL#1.CEL	4.97476	13.1691
GSM538359	EA07068	PROB.FRBC.FL#2.CEL	5.13327	13.1194
GSM538360	EA07068	PROB.FRBC.FL#3.CEL	4.98693	13.2127
GSM399362	EA07068	T.4+8int.Th#1.cel	5.45229	12.4007
GSM399363	EA07068	T.4+8int.Th#2.cel	5.09957	12.2077
GSM399364	EA07068	T.4+8int.Th#4.cel	5.13581	12.3095
GSM538361	EA07068	T.4FP3+25+.Sp#1.CEL	5.72473	12.3765
GSM399365	EA07068	T.4FP3+25+.Sp#2.cel	5.61701	12.613
GSM399366	EA07068	T.4FP3+25+.Sp#3.cel	5.01016	12.3232
GSM399367	EA07068	T.4int8+.Th#1.cel	4.68746	12.7096
GSM399368	EA07068	T.4int8+.Th#2.cel	5.16443	12.3864
GSM399369	EA07068	T.4int8+.Th#3.cel	4.82669	12.672
GSM538362	EA07068	T.4MEM.LN#1.CEL	4.9377	12.6474
GSM538363	EA07068	T.4MEM.LN#2.CEL	4.96708	12.6325
GSM538364	EA07068	T.4MEM.LN#3.CEL	5.4888	12.6014
GSM538365	EA07068	T.4Mem.Sp#1.CEL	4.74517	12.7759
GSM538366	EA07068	T.4Mem.Sp#4.CEL	4.8111	12.6874
GSM538367	EA07068	T.4Mem.Sp#5.CEL	4.78697	12.5826
GSM538368	EA07068	T.4MEM44H62L.LN#1.CEL	4.7654	12.7049
GSM538369	EA07068	T.4MEM44H62L.LN#2.CEL	5.58157	12.5864
GSM538370	EA07068	T.4MEM44H62L.LN#3.CEL	4.80056	12.6792
GSM538371	EA07068	T.4MEM44H62L.SP#1.CEL	5.09261	12.4258
GSM538372	EA07068	T.4MEM44H62L.SP#2.CEL	4.9537	12.5987
GSM538373	EA07068	T.4MEM44H62L.SP#3.CEL	4.85584	12.4961
GSM538374	EA07068	T.4Nve.LN#1.CEL	4.88505	12.192
GSM538375	EA07068	T.4Nve.LN#2.CEL	4.7968	12.1509
GSM538376	EA07068	T.4Nve.LN#3.CEL	4.90813	12.2609
GSM538377	EA07068	T.4Nve.MLN#1.CEL	5.55103	12.092
GSM538378	EA07068	T.4Nve.MLN#2.CEL	5.14615	12.17
GSM538379	EA07068	T.4Nve.MLN#3.CEL	5.17253	11.9918
GSM538380	EA07068	T.4NVE.PP#1.CEL	5.34582	11.7335
GSM538381	EA07068	T.4NVE.PP#2.CEL	5.90146	11.6848
GSM538382	EA07068	T.4Nve.Sp#1.CEL	5.45786	11.8806
GSM538383	EA07068	T.4Nve.Sp#2.CEL	5.27209	12.1794
GSM538384	EA07068	T.4Nve.Sp#3.CEL	5.42177	12.2537
GSM399370	EA07068	T.4SP24-.Th#1.cel	4.96841	12.6491
GSM399371	EA07068	T.4SP24-.Th#2.cel	5.17917	12.6003
GSM399372	EA07068	T.4SP24-.Th#3.cel	4.82729	12.4828
GSM399373	EA07068	T.4SP24int.Th#1.cel	4.66328	12.7221
GSM399374	EA07068	T.4SP24int.Th#2.cel	4.97094	12.8349
GSM399375	EA07068	T.4SP24int.Th#3.cel	5.01986	12.7625
GSM399376	EA07068	T.4SP69+.Th#1.cel	4.94871	12.7049
GSM399377	EA07068	T.4SP69+.Th#2.cel	5.01383	12.6927
GSM399378	EA07068	T.4SP69+.Th#3.cel	5.01711	12.8051
GSM538386	EA07068	T.8EFF.SP.OT1.D15.VSVOVA#4.CEL	5.30627	12.1904
GSM538405	EA07068	T.8EFF.SP.OT1.D45VSV.CEL	5.20453	12.3167
GSM538387	EA07068	T.8EFF.SP.OT1.D5.VSVOVA#1.CEL	5.01195	13.2166
GSM538388	EA07068	T.8EFF.SP.OT1.D5.VSVOVA#2.CEL	5.11026	13.2406
GSM538391	EA07068	T.8EFF.SP.OT1.D6.VSVOVA#4.CEL	5.18955	12.7077
GSM538394	EA07068	T.8EFF.SP.OT1.D8.VSVOVA#4.CEL	4.82502	12.2034
GSM538395	EA07068	T.8MEM.LN#1.CEL	5.21095	12.4359
GSM538396	EA07068	T.8MEM.LN#2.CEL	5.34824	12.243
GSM538397	EA07068	T.8MEM.LN#3.CEL	5.57265	12.5264
GSM538398	EA07068	T.8Mem.Sp#1.CEL	5.06763	12.2138
GSM538399	EA07068	T.8Mem.Sp#3.CEL	5.06358	12.3366
GSM538400	EA07068	T.8Mem.Sp#4.CEL	4.90311	12.2392
GSM538401	EA07068	T.8MEM.SP.OT1.D106.VSVOVA#2.CEL	5.16069	12.1859
GSM538402	EA07068	T.8MEM.SP.OT1.D106.VSVOVA#3.CEL	5.34093	11.8948
GSM538406	EA07068	T.8Nve.LN#1.CEL	5.20423	12.3159
GSM538407	EA07068	T.8Nve.LN#2.CEL	4.85332	12.2091
GSM538408	EA07068	T.8Nve.LN#3.CEL	5.08377	12.299
GSM538409	EA07068	T.8Nve.MLN#1.CEL	5.1513	12.1235
GSM538410	EA07068	T.8Nve.MLN#3.CEL	4.95215	12.3031
GSM538411	EA07068	T.8Nve.MLN#4.CEL	5.02487	12.2436
GSM538412	EA07068	T.8NVE.PP#1.CEL	5.24607	11.2932
GSM538413	EA07068	T.8NVE.PP#2.CEL	5.04978	11.8832
GSM538414	EA07068	T.8NVE.PP#4.CEL	5.59175	11.6958
GSM538415	EA07068	T.8Nve.Sp#1.CEL	5.61487	11.8452
GSM538416	EA07068	T.8Nve.Sp#2.CEL	5.5284	12.0984
GSM538417	EA07068	T.8Nve.Sp#3.CEL	4.96761	12.1176
GSM399379	EA07068	T.8SP24-.Th#1.cel	4.89913	12.5715
GSM399380	EA07068	T.8SP24-.Th#2.cel	4.99972	12.6142
GSM399381	EA07068	T.8SP24-.Th#3.cel	4.83843	12.5926
GSM399382	EA07068	T.8SP24int.Th#1.cel	4.84873	12.5846
GSM399383	EA07068	T.8SP24int.Th#2.cel	4.73645	12.6097
GSM399384	EA07068	T.8SP24int.Th#3.cel	4.99764	12.6065
GSM399385	EA07068	T.8SP69+.Th#1.cel	5.13662	12.4632
GSM399386	EA07068	T.8SP69+.Th#2.cel	4.99593	12.5789
GSM399387	EA07068	T.8SP69+.Th#3.cel	4.72508	12.86
GSM399388	EA07068	T.DN4.Th#1.cel	5.59959	13.0635
GSM399389	EA07068	T.DN4.Th#2.cel	5.1504	13.2545
GSM399390	EA07068	T.DN4.Th#3.cel	5.26275	13.1034
GSM399391	EA07068	T.DP.Th#1.cel	5.41203	12.3284
GSM399392	EA07068	T.DP.Th#2.cel	5.45738	12.1707
GSM399393	EA07068	T.DP.Th#3.cel	5.2142	12.2683
GSM399394	EA07068	T.DP69+.Th#1.cel	5.27507	12.8175
GSM399395	EA07068	T.DP69+.Th#2.cel	5.33518	12.9148
GSM399396	EA07068	T.DP69+.Th#3.cel	5.32751	12.6558
GSM399397	EA07068	T.DPbl.Th#1.cel	4.96268	12.9657
GSM399398	EA07068	T.DPbl.Th#2.cel	4.78613	13.1387
GSM399399	EA07068	T.DPbl.Th#3.cel	4.89651	13.1106
GSM399400	EA07068	T.DPsm.Th#1.cel	5.09641	12.3578
GSM399401	EA07068	T.DPsm.Th#2.cel	5.46079	12.21
GSM399402	EA07068	T.DPsm.Th#3.cel	5.3305	12.3803
GSM399403	EA07068	T.ISP.Th#1.cel	4.99788	13.1134
GSM399404	EA07068	T.ISP.Th#2.cel	4.9976	13.1661
GSM399405	EA07068	T.ISP.Th#3.cel	4.954	13.0651
GSM476672	EA07068	TGD.SP#1.CEL	5.13286	12.2977
GSM476673	EA07068	TGD.SP#2.CEL	5.23567	12.0748
GSM476674	EA07068	TGD.SP#3.CEL	5.31358	12.221
GSM476675	EA07068	TGD.TH#1.CEL	5.25073	13.0099
GSM476676	EA07068	TGD.TH#2.CEL	5.11259	13.0132
GSM476677	EA07068	TGD.TH#3.CEL	5.00653	13.0327
GSM476681	EA07068	Tgd.vg2-.act.Sp#1.cel	5.43303	11.8502
GSM476682	EA07068	Tgd.vg2-.act.Sp#2.cel	5.25494	12.2018
GSM476683	EA07068	Tgd.vg2-.act.Sp#3.cel	4.88006	12.2816
GSM476684	EA07068	Tgd.vg2-.Sp#1.cel	5.24284	11.9308
GSM476685	EA07068	Tgd.vg2-.Sp#2.cel	4.66718	12.2688
GSM476686	EA07068	Tgd.vg2-.Sp#3.cel	4.86257	12.2961
GSM476678	EA07068	Tgd.vg2+.act.Sp#1.cel	5.00856	12.1329
GSM476679	EA07068	Tgd.vg2+.act.Sp#2.cel	5.12041	12.1303
GSM476680	EA07068	Tgd.vg2+.act.Sp#3.cel	5.41798	12.3041
