# Supplementary material for: Epigenetic Activation of SOX11 in Lymphoid Neoplasms by Histone Modifications
Source: PLoS One. 2011 Jun 27;6(6):e21382. doi: 10.1371/journal.pone.0021382 (PMC3124503; doi:10.1371/journal.pone.0021382)
Supplement: Table S3 — SOX11 TEL-AML1 transduced cells. (XLS) [file pone.0021382.s006.xls]

## Sheet: E.MEXP.1403.mas5
	204913_s_at	204914_s_at	204915_s_at	Mean SOX11 (log2)
HSC1.CEL	2.42522	2.39575	2.86026	2.56041	CD34+CD38-/lowCD19-	control
HSC2.CEL	4.35978	4.99757	7.35723	5.57153	CD34+CD38-/lowCD19-	control
HSC3.CEL	2.32967	4.56996	4.77903	3.89289	CD34+CD38-/lowCD19-	control
CD34pos_CD38low_neg_CD19pos_1.CEL	1.58933	2.47593	6.13223	3.39916	CD34+CD38-/lowCD19+	TEL-AML1 vector transduced
CD34pos_CD38low_neg_CD19pos_2.CEL	3.33441	2.69934	4.82979	3.62118	CD34+CD38-/lowCD19+	TEL-AML1 vector transduced
CD34pos_CD38low_neg_CD19pos_3.CEL	2.9148	2.26674	2.79416	2.65857	CD34+CD38-/lowCD19+	TEL-AML1 vector transduced
ProB1.CEL	3.17485	3.95246	6.92837	4.68523	CD34+CD38+CD19+	control vector transduced
ProB2.CEL	3.9255	6.62015	3.54758	4.69774	CD34+CD38+CD19+	control vector transduced
ProB3.CEL	6.27021	3.52373	4.29883	4.69759	CD34+CD38+CD19+	control vector transduced
