# Supplementary material for: Epigenetic Activation of SOX11 in Lymphoid Neoplasms by Histone Modifications
Source: PLoS One. 2011 Jun 27;6(6):e21382. doi: 10.1371/journal.pone.0021382 (PMC3124503; doi:10.1371/journal.pone.0021382)
Supplement: Table S4 — Cases and analyses. (XLS) [file pone.0021382.s007.xls]

## Sheet: Hoja1
Case	Type	Infinium	Pyrosequencing	qRT-PCR	qChIP	Western blot
KM-H2	cHL cell line	YES	YES	-	-	-
L1236	cHL cell line	YES	-	-	-	-
L428	cHL cell line	YES	-	-	-	-
HDLM2	cHL cell line	YES	YES	-	-	-
L591	cHL cell line	-	YES	-	-	-
L540	cHL cell line	-	YES	-	-	-
UHO1	cHL cell line	-	YES	-	-	-
VAL-Rita	DLBCL cell line	YES	-	-	-	-
RL-Bill	DLBCL cell line	YES	-	-	-	-
LY10-Rita	DLBCL cell line	YES	YES	-	-	-
LY3	DLBCL cell line	-	YES	-	-	-
RCK8	DLBCL cell line	-	-	-	-	-
RAJI	BL cell line	YES	YES	YES	YES	YES
DAUDI	BL cell line	-	YES	-	-	-
JURKA	T-ALL cell line	YES	-	-	-	-
HBL2	MCL cell line	YES	YES	YES	-	-
JEKO1	MCL cell line	YES	YES	YES	-	YES
MAVER1	MCL cell line	-	YES	YES	-	-
MINO	MCL cell line	YES	YES	YES	-	-
REC1	MCL cell line	YES	YES	YES	-	YES
UPN1	MCL cell line	YES	YES	YES	-	-
Z-138	MCL cell line	YES	YES	YES	-	YES
GRANT519	MCL cell line	YES	YES	YES	YES	YES
JVM2	MCL cell line	YES	YES	YES	YES	YES
MEC1	CLL cell line	-	YES	YES	YES	-
KOPN8	B-ALL cell line	-	YES	YES	YES	-
REH	B-ALL cell line	-	YES	YES	YES	-
B-ALL-case1	B-ALL (BCR-ABL)	-	YES	YES	YES	-
B-ALL-case2	B-ALL (BCR-ABL)	-	YES	YES	YES	-
B-ALL-case3	B-ALL (BCR-ABL)	YES	-	-	-	-
B-ALL-case4	B-ALL (BCR-ABL)	YES	-	-	-	-
B-ALL-case5	B-ALL (BCR-ABL)	YES	-	-	-	-
B-ALL-case6	B-ALL (BCR-ABL)	YES	-	-	-	-
B-ALL-case7	B-ALL (BCR-ABL)	YES	-	-	-	-
B-ALL-case8	B-ALL (BCR-ABL)	YES	-	-	-	-
B-ALL-case9	B-ALL (BCR-ABL)	YES	-	-	-	-
B-ALL-case10	B-ALL (BCR-ABL)	YES	-	-	-	-
B-ALL-case11	B-ALL (BCR-ABL)	YES	-	-	-	-
B-ALL-case12	B-ALL (BCR-ABL)	YES	-	-	-	-
B-ALL-case13	B-ALL (BCR-ABL)	YES	-	-	-	-
B-ALL-case14	B-ALL (BCR-ABL)	YES	-	-	-	-
B-ALL-case15	B-ALL (BCR-ABL)	YES	-	-	-	-
B-ALL-case16	B-ALL (BCR-ABL)	YES	-	-	-	-
B-ALL-case17	B-ALL (BCR-ABL)	YES	-	-	-	-
B-ALL-case18	B-ALL (NORMAL KARYOTYPE)	YES	-	-	-	-
B-ALL-case19	B-ALL (NORMAL KARYOTYPE)	YES	-	-	-	-
B-ALL-case20	B-ALL (NORMAL KARYOTYPE)	YES	-	-	-	-
B-ALL-case21	B-ALL (NORMAL KARYOTYPE)	YES	-	-	-	-
B-ALL-case22	B-ALL (NORMAL KARYOTYPE)	YES	-	-	-	-
B-ALL-case23	B-ALL (NORMAL KARYOTYPE)	YES	-	-	-	-
B-ALL-case24	B-ALL (NORMAL KARYOTYPE)	YES	-	-	-	-
B-ALL-case25	B-ALL (TEL-AML1)	YES	-	-	-	-
B-ALL-case26	B-ALL (TEL-AML1)	YES	-	-	-	-
B-ALL-case27	B-ALL (TEL-AML1)	YES	-	-	-	-
B-ALL-case28	B-ALL (TEL-AML1)	YES	-	-	-	-
B-ALL-case29	B-ALL (TEL-AML1)	YES	-	-	-	-
T-ALL-case1	T-ALL (NORMAL KARYOTYPE)	YES	-	-	-	-
T-ALL-case2	T-ALL (NORMAL KARYOTYPE)	YES	-	-	-	-
T-ALL-case3	T-ALL (NORMAL KARYOTYPE)	YES	-	-	-	-
T-ALL-case4	T-ALL (NORMAL KARYOTYPE)	YES	-	-	-	-
T-ALL-case5	T-ALL (NORMAL KARYOTYPE)	YES	-	-	-	-
T-ALL-case6	T-ALL (NORMAL KARYOTYPE)	YES	-	-	-	-
T-ALL-case7	T-ALL (NORMAL KARYOTYPE)	YES	-	-	-	-
T-ALL-case8	T-ALL (NORMAL KARYOTYPE)	YES	-	-	-	-
T-ALL-case9	T-ALL (NORMAL KARYOTYPE)	YES	-	-	-	-
BL-case1	mBL	YES	-	-	-	-
BL-case2	mBL	YES	-	-	-	-
BL-case3	mBL	YES	-	-	-	-
BL-case4	mBL	YES	-	-	-	-
BL-case5	mBL	YES	YES	-	-	-
BL-case6	mBL	YES	-	-	-	-
BL-case7	mBL	-	YES	-	-	-
BL-case8	mBL	-	YES	-	-	-
BL-case9	mBL	-	YES	-	-	-
BL-case10	mBL	-	YES	-	-	-
BL-case11	mBL	-	YES	-	-	-
BL-case12	mBL	-	YES	-	-	-
DLBCL-case1	DLBCL-ABC	YES	-	-	-	-
DLBCL-case2	DLBCL-ABC	YES	-	-	-	-
DLBCL-case3	DLBCL-ABC	YES	-	-	-	-
DLBCL-case4	DLBCL-ABC	YES	-	-	-	-
DLBCL-case5	DLBCL-ABC	YES	-	-	-	-
DLBCL-case6	DLBCL-ABC	YES	-	-	-	-
DLBCL-case7	DLBCL-ABC	YES	-	-	-	-
DLBCL-case8	DLBCL-ABC	-	YES	-	-	-
DLBCL-case9	DLBCL-ABC	-	YES	-	-	-
DLBCL-case10	DLBCL-ABC	-	YES	-	-	-
DLBCL-case11	DLBCL-ABC	-	YES	-	-	-
DLBCL-case12	DLBCL-GCB	YES	-	-	-	-
DLBCL-case13	DLBCL-GCB	YES	-	-	-	-
DLBCL-case14	DLBCL-GCB	YES	-	-	-	-
DLBCL-case15	DLBCL-GCB	YES	-	-	-	-
DLBCL-case16	DLBCL-GCB	YES	-	-	-	-
DLBCL-case17	DLBCL-GCB	YES	-	-	-	-
DLBCL-case18	DLBCL-GCB	YES	-	-	-	-
DLBCL-case19	DLBCL-GCB	-	YES	-	-	-
DLBCL-case20	DLBCL-GCB	-	YES	-	-	-
cMCL-case1	cMCL	-	YES	YES	YES	-
cMCL-case2	cMCL	-	YES	YES	YES	-
cMCL-case3	cMCL	-	YES	YES	YES	-
cMCL-case4	cMCL	YES	YES	YES	-	-
cMCL-case5	cMCL	YES	YES	YES	-	-
cMCL-case6	cMCL	YES	YES	YES	-	-
cMCL-case7	cMCL	-	YES	YES	-	-
cMCL-case8	cMCL	-	YES	YES	-	-
cMCL-case9	cMCL	YES	YES	YES	-
cMCL-case10	cMCL	YES	-	-	-	-
cMCL-case11	cMCL	YES	-	-	-	-
cMCL-case12	cMCL	YES	-	-	-	-
cMCL-case13	cMCL	YES	-	-	-	-
cMCL-case14	cMCL	YES	-	-	-	-
cMCL-case15	cMCL	YES	-	-	-	-
cMCL-case16	cMCL	YES	-	-	-	-
cMCL-case17	cMCL	YES	-	-	-	-
cMCL-case18	cMCL	YES	-	-	-	-
cMCL-case19	cMCL	YES	-	-	-	-
cMCL-case20	cMCL	YES	-	-	-	-
cMCL-case21	cMCL	YES	-	-	-	-
cMCL-case22	cMCL	YES	-	-	-	-
cMCL-case23	cMCL	YES	-	-	-	-
cMCL-case24	cMCL	YES	-	-	-	-
cMCL-case25	cMCL	YES	-	-	-	-
cMCL-case26	cMCL	YES	-	-	-	-
cMCL-case27	cMCL	YES	-	-	-	-
cMCL-case28	cMCL	YES	-	-	-	-
cMCL-case29	cMCL	YES	-	-	-	-
cMCL-case30	cMCL	YES	-	-	-	-
cMCL-case31	cMCL	YES	-	-	-	-
cMCL-case32	cMCL	YES	-	-	-	-
cMCL-case33	cMCL	YES	-	-	-	-
cMCL-case34	cMCL	YES	-	-	-	-
cMCL-case35	cMCL	YES	-	-	-	-
cMCL-case36	cMCL	YES	-	-	-	-
cMCL-case37	cMCL	YES	-	-	-	-
cMCL-case38	cMCL	YES	-	-	-	-
cMCL-case39	cMCL	YES	-	-	-	-
cMCL-case40	cMCL	YES	-	-	-	-
cMCL-case41	cMCL	YES	-	-	-	-
cMCL-case42	cMCL	YES	-	-	-	-
cMCL-case43	cMCL	YES	-	-	-	-
cMCL-case44	cMCL	YES	-	-	-	-
cMCL-case45	cMCL	YES	-	-	-	-
cMCL-case46	cMCL	YES	-	-	-	-
cMCL-case47	cMCL	YES	-	-	-	-
cMCL-case48	cMCL	YES	-	-	-	-
cMCL-case49	cMCL	YES	-	-	-	-
cMCL-case50	cMCL	YES	-	-	-	-
cMCL-case51	cMCL	YES	-	-	-	-
cMCL-case52	cMCL	YES	-	-	-	-
cMCL-case53	cMCL	YES	-	-	-	-
cMCL-case54	cMCL	YES	-	-	-	-
cMCL-case55	cMCL	YES	-	-	-	-
cMCL-case56	cMCL	YES	-	-	-	-
cMCL-case57	cMCL	YES	-	-	-	-
cMCL-case58	cMCL	YES	-	-	-	-
cMCL-case59	cMCL	YES	-	-	-	-
cMCL-case60	cMCL	YES	-	-	-	-
cMCL-case61	cMCL	YES	-	-	-	-
cMCL-case62	cMCL	YES	-	-	-	-
cMCL-case63	cMCL	YES	-	-	-	-
cMCL-case64	cMCL	YES	-	-	-	-
cMCL-case65	cMCL	YES	-	-	-	-
cMCL-case66	cMCL	YES	-	-	-	-
iMCL-case1	iMCL	YES	YES	YES	YES	-
iMCL-case2	iMCL	YES	YES	YES	YES	-
iMCL-case3	iMCL	YES	YES	YES	YES	-
iMCL-case4	iMCL	YES	YES	YES	-	-
iMCL-case5	iMCL	YES	YES	YES	-	-
iMCL-case6	iMCL	YES	YES	YES	-	-
iMCL-case7	iMCL	YES	YES	YES	-	-
iMCL-case8	iMCL	YES	YES	YES	-	-
iMCL-case9	iMCL	-	YES	YES	-	-
iMCL-case10	iMCL	YES	YES	-	-	-
B-CLL-case1	B-CLL	-	YES	YES	YES	-
B-CLL-case2	B-CLL	-	YES	YES	YES	-
B-CLL-case3	B-CLL	-	YES	YES	-	-
B-CLL-case4	B-CLL	-	YES	-	-	-
B-CLL-case5	B-CLL	-	YES	-	-	-
B-CLL-case6	B-CLL	-	YES	-	-	-
B-CLL-case7	B-CLL	-	YES	-	-	-
FL-case1	FL	-	YES	YES	YES	-
FL-case2	FL	-	YES	YES	YES	-
FL-case3	FL	-	YES	-	-	-
FL-case4	FL	-	YES	-	-	-
FL-case5	FL	-	YES	-	-	-
FL-case6	FL	-	YES	-	-	-
FL-case7	FL	-	YES	-	-	-
FL-case8	FL	-	YES	-	-	-
FL-case9	FL	-	YES	-	-	-
FL-case10	FL	-	YES	-	-	-
FL-case11	FL	-	YES	-	-	-
FL-case12	FL	-	YES	-	-	-
FL-case13	FL	-	YES	-	-	-
FL-case14	FL	-	YES	-	-	-
FL-case15	FL	-	YES	-	-	-
FL-case16	FL	-	YES	-	-	-
FL-case17	FL	-	YES	-	-	-
FL-case18	FL	-	YES	-	-	-
FL-case19	FL	-	YES	-	-	-
FL-case20	FL	-	YES	-	-	-
NTERA	Malignant pluripotent embryonal carcinoma	-	YES	YES	YES	-
MAPC	Adult mesenchymal stem cell	-	YES	YES	YES	-
MSC	Multipotent adult progenitor cell	-	YES	YES	YES	-
PB-B cell (0)	Normal B-cell lymphocytes from periferal blood	-	YES	YES	-	-
PB-B cell (1)	Normal B-cell lymphocytes from periferal blood	-	YES	YES	YES	-
PB-B cell (2)	Normal B-cell lymphocytes from periferal blood	-	YES	YES	YES	-
PB-B cell (3)	Normal B-cell lymphocytes from periferal blood	-	YES	YES	YES	-
LBL-XX(1)	LBL cell line	YES	YES	YES	YES	-
LBL-XY(2)	LBL cell line	YES	-	-	-	-
BM3	Bone Marrow	YES	-	-	-	-
BM1	Bone Marrow	YES	-	-	-	-
lymph.pool	Peripheral Blood PBLs	YES	-	-	-	-
GC B-cells Ton1	Tonsilar GC B-cells	YES	-	-	-	-
GANGLI 1	lymph node Tissue	YES	-	-	-	-
GANGLI 2	lymph node Tissue	YES	-	-	-	-
GANGLI 3	lymph node Tissue	YES	-	-	-	-
MELSA 1	Spleen Tissue	YES	-	-	-	-
MELSA 2	Spleen Tissue	YES	-	-	-	-
MELSA 3	Spleen Tissue	YES	-	-	-	-
CA3B	Normal B-cell lymphocytes from periferal blood	YES	-	-	-	-
CA10B	Normal B-cell lymphocytes from periferal blood	YES	-	-	-	-
CA6B	Normal B-cell lymphocytes from periferal blood	YES	-	-	-	-
A26 CD19+	Lymphocytes CD19+ from Tonsils	YES	-	-	-	-
A10 CD19+	Lymphocytes CD19+ from Tonsils	YES	-	-	-	-
A22 CD19+	Lymphocytes CD19+ from Tonsils	YES	-	-	-	-
